# Supplementary material for: Realization of a crosstalk-avoided quantum network node using dual-type qubits of the same ion species
Source: Nat Commun. 2024 Jan 3;15:204. doi: 10.1038/s41467-023-44220-z (PMC10764850; doi:10.1038/s41467-023-44220-z)
Supplement: Supplementary file 3 — Source Data [file 41467_2023_44220_MOESM3_ESM.xlsx]

## Sheet: main text
Figure 2 a		Count					Probability							Figure 3 c	MW setup	MW phase	Fidelity	std
		↑|V⟩	↓|V⟩	↑|H⟩	↓|H⟩	Total	↑|V⟩	↓|V⟩	↑|H⟩	↓|H⟩	P(↑|V)_std	P(↑|H)_std			0+pi	0	0.843	0.0093933
		650	24	55	655	1384	0.964392	0.0356083	0.0774648	0.922535	0.00713793	0.0100326			pi+0	0	0.866316	0.00878684
															pi/2+pi/2	0	0.824667	0.00981806
Figure 2 b		Count					Probability								pi/2+pi/2	0.25	0.836667	0.00954483
		↑|V⟩	↓|V⟩	↑|H⟩	↓|H⟩	Total	↑|V⟩	↓|V⟩	↑|H⟩	↓|H⟩	P(↑|V)_std	P(↑|H)_std			pi/2+pi/2	0.5	0.835333	0.00957607
		532	23	46	462	1063	0.958559	0.0414414	0.0905512	0.909449	0.00846019	0.0127322			pi/2+pi/2	0.75	0.826667	0.00977374
															Average		0.838775	0.0038763
Figure 2 c	MW3 phase/rad	Count					Probability
		↑|V⟩	↓|V⟩	↑|H⟩	↓|H⟩	Total	↑|V⟩	↓|V⟩	↑|H⟩	↓|H⟩	P(↑|V)_std	P(↑|H)_std		Figure 4 b		Count							Probability
	0	533	86	75	360	1054	0.861066	0.138934	0.172414	0.827586	0.013902	0.0181112				communication qubit				memory qubit		Total	communication qubit				memory qubit
	0.1	540	49	55	411	1055	0.916808	0.0831919	0.118026	0.881974	0.0113795	0.0149459			Initial State	↑|V⟩	↓|V⟩	↑|H⟩	↓|H⟩				↑|V⟩	↓|V⟩	↑|H⟩	↓|H⟩		P(↑|V)_std	P(↑|H)_std
	0.2	532	23	46	462	1063	0.958559	0.0414414	0.0905512	0.909449	0.00846019	0.0127322			|10⟩	161	8	13	120	251		302	0.952663	0.0473373	0.0977444	0.902256	0.831126
	0.3	550	41	54	446	1091	0.930626	0.0693739	0.108	0.892	0.0104518	0.0138806			|01⟩	145	11	15	128	248		300	0.929487	0.0705128	0.104895	0.895105	0.826667
	0.4	478	70	83	390	1021	0.872263	0.127737	0.175476	0.824524	0.0142591	0.0174896			(|0>+i|1>)/sqrt(2)	150	7	15	128	246		300	0.955414	0.044586	0.104895	0.895105	0.82
	0.6	359	183	184	288	1014	0.662362	0.337638	0.389831	0.610169	0.020313	0.0224487			(|0>-|1>)/sqrt(2)	150	7	11	132	248		300	0.955414	0.044586	0.0769231	0.923077	0.826667
	0.8	197	323	323	163	1006	0.378846	0.621154	0.664609	0.335391	0.021273	0.0214161			(|0>-i|1>)/sqrt(2)	156	5	13	130	257		300	0.968944	0.0310559	0.0909091	0.909091	0.856667
	1	84	476	433	46	1039	0.15	0.85	0.903967	0.0960334	0.015089	0.0134623			(|0>+|1>)/sqrt(2)	164	8	12	117	252		301	0.953488	0.0465116	0.0930233	0.906977	0.837209
	1.1	51	512	437	27	1027	0.0905861	0.909414	0.94181	0.0581897	0.0120964	0.0108679			Total	926	46	79	755	1502		1803	0.952675	0.0473251	0.0947242	0.905276	0.833056	0.00681059	0.01014
	1.2	47	510	461	23	1041	0.0843806	0.915619	0.952479	0.0475207	0.0117774	0.00967044
	1.3	66	505	431	34	1036	0.115587	0.884413	0.926882	0.0731183	0.0133802	0.0120725		Figure 4 c		Count							Probability
	1.4	110	457	424	64	1055	0.194004	0.805996	0.868852	0.131148	0.0166066	0.0152807				communication qubit				memory qubit		Total	communication qubit				memory qubit
	1.6	211	340	311	169	1031	0.38294	0.61706	0.647917	0.352083	0.0207087	0.0218003			Initial State	↑|V⟩	↓|V⟩	↑|H⟩	↓|H⟩				↑|V⟩	↓|V⟩	↑|H⟩	↓|H⟩		P(↑|V)_std	P(↑|H)_std
	1.8	349	189	176	327	1041	0.648699	0.351301	0.349901	0.650099	0.0205812	0.0212656			|10⟩	158	7	13	122	253		300	0.957576	0.0424242	0.0962963	0.903704	0.843333
	2	468	80	75	381	1004	0.854015	0.145985	0.164474	0.835526	0.0150833	0.0173598			|01⟩	131	5	15	112	265		300	0.963235	0.0367647	0.11811	0.88189	0.883333
	2.1	504	32	53	391	980	0.940299	0.0597015	0.119369	0.880631	0.0102339	0.0153869			(|0>+i|1>)/sqrt(2)	161	8	18	113	247		300	0.952663	0.0473373	0.137405	0.862595	0.823333
	2.2	536	29	37	414	1016	0.948673	0.0513274	0.0820399	0.91796	0.00928344	0.0129222			(|0>-|1>)/sqrt(2)	155	12	14	121	251		302	0.928144	0.0718563	0.103704	0.896296	0.831126
	2.3	516	40	50	423	1029	0.928058	0.0719424	0.105708	0.894292	0.0109583	0.0141372			(|0>-i|1>)/sqrt(2)	160	14	9	119	245		302	0.91954	0.0804598	0.0703125	0.929688	0.811258
	2.4	483	72	65	375	995	0.87027	0.12973	0.147727	0.852273	0.0142627	0.0169158			(|0>+|1>)/sqrt(2)	150	9	11	130	251		300	0.943396	0.0566038	0.0780142	0.921986	0.836667
															Total	915	55	80	717	1512		1804	0.943299	0.056701	0.100376	0.899624	0.838137	0.00742565	0.0106443
Figure 3 b	τ/μs	4τ/μs	Ion state	std
	0.2	0.8	0.88	0.0324962
	200.2	800.8	0.82	0.0384187
	400.2	1600.8	0.8	0.04
	600.2	2400.8	0.86	0.0346987
	800.2	3200.8	0.86	0.0346987
	1000.2	4000.8	0.85	0.0357071
	1200.2	4800.8	0.77	0.0420833
	1400.2	5600.8	0.87	0.0336303
	1600.2	6400.8	0.81	0.0392301
	1800.2	7200.8	0.75	0.0433013
	2000.2	8000.8	0.79	0.0407308
	2200.2	8800.8	0.88	0.0324962
	2400.2	9600.8	0.8	0.04
	2600.2	10400.8	0.79	0.0407308
	2800.2	11200.8	0.76	0.0427083
	3000.2	12000.8	0.77	0.0420833
	3200.2	12800.8	0.78	0.0414246
	3400.2	13600.8	0.79	0.0407308
	3600.2	14400.8	0.68	0.0466476
	3800.2	15200.8	0.6	0.0489898
	4000.2	16000.8	0.7	0.0458258
	4200.2	16800.8	0.7	0.0458258
	4400.2	17600.8	0.66	0.0473709
	4600.2	18400.8	0.62	0.0485386
	4800.2	19200.8	0.56	0.0496387
	5000.2	20000.8	0.53	0.0499099
	5200.2	20800.8	0.68	0.0466476
	5400.2	21600.8	0.44	0.0496387
	5600.2	22400.8	0.5	0.05
	5800.2	23200.8	0.54	0.0498397
	6000.2	24000.8	0.53	0.0499099
	6200.2	24800.8	0.54	0.0498397
	6400.2	25600.8	0.61	0.048775
	6600.2	26400.8	0.54	0.0498397
	6800.2	27200.8	0.59	0.0491833
	7000.2	28000.8	0.63	0.0482804
	7200.2	28800.8	0.64	0.048
	7400.2	29600.8	0.66	0.0473709
	7600.2	30400.8	0.71	0.0453762
	7800.2	31200.8	0.81	0.0392301
	8000.2	32000.8	0.73	0.0443959
	8200.2	32800.8	0.79	0.0407308
	8400.2	33600.8	0.85	0.0357071
	8600.2	34400.8	0.86	0.0346987
	8800.2	35200.8	0.82	0.0384187
	9000.2	36000.8	0.81	0.0392301
	9200.2	36800.8	0.82	0.0384187
	9400.2	37600.8	0.79	0.0407308
	9600.2	38400.8	0.86	0.0346987
	9800.2	39200.8	0.79	0.0407308
	10000.2	40000.8	0.79	0.0407308
	10200.2	40800.8	0.67	0.0470213
	10400.2	41600.8	0.62	0.0485386
	10600.2	42400.8	0.6	0.0489898
	10800.2	43200.8	0.55	0.0497494
	11000.2	44000.8	0.5	0.05
	11200.2	44800.8	0.57	0.0495076
	11400.2	45600.8	0.57	0.0495076
	11600.2	46400.8	0.51	0.04999
	11800.2	47200.8	0.56	0.0496387
	12000.2	48000.8	0.57	0.0495076
	12200.2	48800.8	0.56	0.0496387
	12400.2	49600.8	0.56	0.0496387
	12600.2	50400.8	0.54	0.0498397
	12800.2	51200.8	0.66	0.0473709
	13000.2	52000.8	0.74	0.0438634
	13200.2	52800.8	0.74	0.0438634
	13400.2	53600.8	0.72	0.0448999
	13600.2	54400.8	0.73	0.0443959
	13800.2	55200.8	0.75	0.0433013
	14000.2	56000.8	0.7	0.0458258
	14200.2	56800.8	0.77	0.0420833
	14400.2	57600.8	0.84	0.0366606
	14600.2	58400.8	0.74	0.0438634
	14800.2	59200.8	0.82	0.0384187
	15000.2	60000.8	0.82	0.0384187
	15200.2	60800.8	0.9	0.03
	15400.2	61600.8	0.88	0.0324962
	15600.2	62400.8	0.84	0.0366606
	15800.2	63200.8	0.8	0.04
	16000.2	64000.8	0.79	0.0407308
	16200.2	64800.8	0.85	0.0357071
	16400.2	65600.8	0.8	0.04
	16600.2	66400.8	0.9	0.03
	16800.2	67200.8	0.93	0.0255147
	17000.2	68000.8	0.91	0.0286182
	17200.2	68800.8	0.85	0.0357071
	17400.2	69600.8	0.8	0.04
	17600.2	70400.8	0.83	0.0375633
	17800.2	71200.8	0.83	0.0375633
	18000.2	72000.8	0.84	0.0366606
	18200.2	72800.8	0.83	0.0375633
	18400.2	73600.8	0.76	0.0427083
	18600.2	74400.8	0.85	0.0357071
	18800.2	75200.8	0.81	0.0392301
	19000.2	76000.8	0.85	0.0357071
	19200.2	76800.8	0.85	0.0357071
	19400.2	77600.8	0.84	0.0366606
	19600.2	78400.8	0.82	0.0384187
	19800.2	79200.8	0.89	0.031289
	20000.2	80000.8	0.81	0.0392301
	20200.2	80800.8	0.86	0.0346987
	20400.2	81600.8	0.81	0.0392301
	20600.2	82400.8	0.75	0.0433013
	20800.2	83200.8	0.79	0.0407308
	21000.2	84000.8	0.73	0.0443959
	21200.2	84800.8	0.7	0.0458258
	21400.2	85600.8	0.66	0.0473709
	21600.2	86400.8	0.71	0.0453762
	21800.2	87200.8	0.68	0.0466476
	22000.2	88000.8	0.68	0.0466476
	22200.2	88800.8	0.69	0.0462493
	22400.2	89600.8	0.65	0.047697
	22600.2	90400.8	0.61	0.048775
	22800.2	91200.8	0.54	0.0498397
	23000.2	92000.8	0.59	0.0491833
	23200.2	92800.8	0.56	0.0496387
	23400.2	93600.8	0.66	0.0473709
	23600.2	94400.8	0.56	0.0496387
	23800.2	95200.8	0.55	0.0497494
	24000.2	96000.8	0.54	0.0498397
	24200.2	96800.8	0.53	0.0499099
	24400.2	97600.8	0.63	0.0482804
	24600.2	98400.8	0.62	0.0485386
	24800.2	99200.8	0.75	0.0433013
	25000.2	100001	0.7	0.0458258
	25200.2	100801	0.7	0.0458258
	25400.2	101601	0.85	0.0357071
	25600.2	102401	0.78	0.0414246
	25800.2	103201	0.84	0.0366606
	26000.2	104001	0.87	0.0336303
	26200.2	104801	0.82	0.0384187
	26400.2	105601	0.8	0.04
	26600.2	106401	0.8	0.04
	26800.2	107201	0.8	0.04
	27000.2	108001	0.79	0.0407308
	27200.2	108801	0.73	0.0443959
	27400.2	109601	0.73	0.0443959
	27600.2	110401	0.75	0.0433013
	27800.2	111201	0.57	0.0495076
	28000.2	112001	0.6	0.0489898
	28200.2	112801	0.63	0.0482804
	28400.2	113601	0.65	0.047697
	28600.2	114401	0.55	0.0497494
	28800.2	115201	0.61	0.048775
	29000.2	116001	0.62	0.0485386
	29200.2	116801	0.58	0.0493559
	29400.2	117601	0.49	0.04999
	29600.2	118401	0.56	0.0496387
	29800.2	119201	0.54	0.0498397
	30000.2	120001	0.54	0.0498397
	30200.2	120801	0.53	0.0499099
	30400.2	121601	0.63	0.0482804
	30600.2	122401	0.65	0.047697
	30800.2	123201	0.6	0.0489898
	31000.2	124001	0.68	0.0466476
	31200.2	124801	0.81	0.0392301
	31400.2	125601	0.75	0.0433013
	31600.2	126401	0.75	0.0433013
	31800.2	127201	0.79	0.0407308
	32000.2	128001	0.85	0.0357071
	32200.2	128801	0.82	0.0384187
	32400.2	129601	0.77	0.0420833
	32600.2	130401	0.87	0.0336303
	32800.2	131201	0.8	0.04
	33000.2	132001	0.8	0.04
	33200.2	132801	0.76	0.0427083
	33400.2	133601	0.86	0.0346987
	33600.2	134401	0.75	0.0433013
	33800.2	135201	0.84	0.0366606
	34000.2	136001	0.81	0.0392301
	34200.2	136801	0.81	0.0392301
	34400.2	137601	0.85	0.0357071
	34600.2	138401	0.86	0.0346987
	34800.2	139201	0.79	0.0407308
	35000.2	140001	0.83	0.0375633
	35200.2	140801	0.8	0.04
	35400.2	141601	0.89	0.031289
	35600.2	142401	0.75	0.0433013
	35800.2	143201	0.86	0.0346987
	36000.2	144001	0.86	0.0346987
	36200.2	144801	0.82	0.0384187
	36400.2	145601	0.79	0.0407308
	36600.2	146401	0.73	0.0443959
	36800.2	147201	0.78	0.0414246
	37000.2	148001	0.83	0.0375633
	37200.2	148801	0.83	0.0375633
	37400.2	149601	0.81	0.0392301
	37600.2	150401	0.72	0.0448999
	37800.2	151201	0.79	0.0407308
	38000.2	152001	0.8	0.04
	38200.2	152801	0.72	0.0448999
	38400.2	153601	0.74	0.0438634
	38600.2	154401	0.71	0.0453762
	38800.2	155201	0.65	0.047697
	39000.2	156001	0.74	0.0438634
	39200.2	156801	0.72	0.0448999
	39400.2	157601	0.59	0.0491833
	39600.2	158401	0.58	0.0493559
	39800.2	159201	0.55	0.0497494
	40000.2	160001	0.51	0.04999
	40200.2	160801	0.65	0.047697
	40400.2	161601	0.54	0.0498397
	40600.2	162401	0.58	0.0493559
	40800.2	163201	0.56	0.0496387
	41000.2	164001	0.67	0.0470213
	41200.2	164801	0.61	0.048775
	41400.2	165601	0.59	0.0491833
	41600.2	166401	0.64	0.048
	41800.2	167201	0.63	0.0482804
	42000.2	168001	0.54	0.0498397
	42200.2	168801	0.7	0.0458258
	42400.2	169601	0.74	0.0438634
	42600.2	170401	0.73	0.0443959
	42800.2	171201	0.68	0.0466476
	43000.2	172001	0.82	0.0384187
	43200.2	172801	0.85	0.0357071
	43400.2	173601	0.84	0.0366606
	43600.2	174401	0.8	0.04
	43800.2	175201	0.74	0.0438634
	44000.2	176001	0.8	0.04
	44200.2	176801	0.87	0.0336303
	44400.2	177601	0.75	0.0433013
	44600.2	178401	0.7	0.0458258
	44800.2	179201	0.72	0.0448999
	45000.2	180001	0.71	0.0453762
	45200.2	180801	0.63	0.0482804
	45400.2	181601	0.66	0.0473709
	45600.2	182401	0.6	0.0489898
	45800.2	183201	0.54	0.0498397
	46000.2	184001	0.56	0.0496387
	46200.2	184801	0.56	0.0496387
	46400.2	185601	0.5	0.05
	46600.2	186401	0.57	0.0495076
	46800.2	187201	0.51	0.04999
	47000.2	188001	0.54	0.0498397
	47200.2	188801	0.65	0.047697
	47400.2	189601	0.61	0.048775
	47600.2	190401	0.66	0.0473709
	47800.2	191201	0.65	0.047697
	48000.2	192001	0.63	0.0482804
	48200.2	192801	0.75	0.0433013
	48400.2	193601	0.67	0.0470213
	48600.2	194401	0.73	0.0443959
	48800.2	195201	0.75	0.0433013
	49000.2	196001	0.71	0.0453762
	49200.2	196801	0.79	0.0407308
	49400.2	197601	0.81	0.0392301
	49600.2	198401	0.78	0.0414246
	49800.2	199201	0.8	0.04
	50000.2	200001	0.82	0.0384187
	50200.2	200801	0.83	0.0375633
	50400.2	201601	0.8	0.04
	50600.2	202401	0.79	0.0407308
	50800.2	203201	0.8	0.04
	51000.2	204001	0.88	0.0324962
	51200.2	204801	0.83	0.0375633
	51400.2	205601	0.79	0.0407308
	51600.2	206401	0.77	0.0420833
	51800.2	207201	0.81	0.0392301
	52000.2	208001	0.78	0.0414246
	52200.2	208801	0.84	0.0366606
	52400.2	209601	0.82	0.0384187
	52600.2	210401	0.8	0.04
	52800.2	211201	0.85	0.0357071
	53000.2	212001	0.85	0.0357071
	53200.2	212801	0.81	0.0392301
	53400.2	213601	0.81	0.0392301
	53600.2	214401	0.76	0.0427083
	53800.2	215201	0.73	0.0443959
	54000.2	216001	0.83	0.0375633
	54200.2	216801	0.83	0.0375633
	54400.2	217601	0.83	0.0375633
	54600.2	218401	0.86	0.0346987
	54800.2	219201	0.8	0.04
	55000.2	220001	0.72	0.0448999
	55200.2	220801	0.81	0.0392301
	55400.2	221601	0.75	0.0433013
	55600.2	222401	0.8	0.04
	55800.2	223201	0.74	0.0438634
	56000.2	224001	0.74	0.0438634
	56200.2	224801	0.72	0.0448999
	56400.2	225601	0.66	0.0473709
	56600.2	226401	0.73	0.0443959
	56800.2	227201	0.58	0.0493559
	57000.2	228001	0.64	0.048
	57200.2	228801	0.63	0.0482804
	57400.2	229601	0.59	0.0491833
	57600.2	230401	0.54	0.0498397
	57800.2	231201	0.54	0.0498397
	58000.2	232001	0.55	0.0497494
	58200.2	232801	0.49	0.04999
	58400.2	233601	0.59	0.0491833
	58600.2	234401	0.5	0.05
	58800.2	235201	0.48	0.04996
	59000.2	236001	0.6	0.0489898
	59200.2	236801	0.59	0.0491833
	59400.2	237601	0.55	0.0497494
	59600.2	238401	0.64	0.048
	59800.2	239201	0.64	0.048
	60000.2	240001	0.66	0.0473709
	60200.2	240801	0.68	0.0466476
	60400.2	241601	0.77	0.0420833
	60600.2	242401	0.72	0.0448999
	60800.2	243201	0.85	0.0357071
	61000.2	244001	0.76	0.0427083
	61200.2	244801	0.8	0.04
	61400.2	245601	0.73	0.0443959
	61600.2	246401	0.74	0.0438634
	61800.2	247201	0.65	0.047697
	62000.2	248001	0.65	0.047697
	62200.2	248801	0.73	0.0443959
	62400.2	249601	0.7	0.0458258
	62600.2	250401	0.61	0.048775
	62800.2	251201	0.69	0.0462493
	63000.2	252001	0.59	0.0491833
	63200.2	252801	0.62	0.0485386
	63400.2	253601	0.6	0.0489898
	63600.2	254401	0.62	0.0485386
	63800.2	255201	0.5	0.05
	64000.2	256001	0.51	0.04999
	64200.2	256801	0.51	0.04999
	64400.2	257601	0.56	0.0496387
	64600.2	258401	0.62	0.0485386
	64800.2	259201	0.61	0.048775
	65000.2	260001	0.56	0.0496387
	65200.2	260801	0.54	0.0498397
	65400.2	261601	0.65	0.047697
	65600.2	262401	0.7	0.0458258
	65800.2	263201	0.67	0.0470213
	66000.2	264001	0.7	0.0458258
	66200.2	264801	0.69	0.0462493
	66400.2	265601	0.74	0.0438634
	66600.2	266401	0.7	0.0458258
	66800.2	267201	0.74	0.0438634
	67000.2	268001	0.79	0.0407308
	67200.2	268801	0.75	0.0433013
	67400.2	269601	0.76	0.0427083
	67600.2	270401	0.76	0.0427083
	67800.2	271201	0.85	0.0357071
	68000.2	272001	0.85	0.0357071
	68200.2	272801	0.75	0.0433013
	68400.2	273601	0.81	0.0392301
	68600.2	274401	0.79	0.0407308
	68800.2	275201	0.78	0.0414246
	69000.2	276001	0.78	0.0414246
	69200.2	276801	0.76	0.0427083
	69400.2	277601	0.74	0.0438634
	69600.2	278401	0.71	0.0453762

## Sheet: supplementary
Supplementary Figure 1	Amplitude of AOM	Pulse energy/uW	Ion State		Supplementary Figure 2	MW	MW phase	Fidelity
	0	0.5	0.0109					Tansfer0	Tansfer1	Tansfer2	Tansfer3	Tansfer4	Tansfer5	Tansfer7	Tansfer9
	0.02	15	0.011209			0+pi	0	0.983	0.9275	0.8933	0.9024	0.8797	0.8411	0.8106	0.7368
	0.04	58.6	0.0183121			pi+0	0	0.9822	0.8756	0.8568	0.8403	0.8305	0.8055	0.7873	0.7469
	0.06	132	0.0332831			pi/2+pi/2	0	0.9819	0.9325	0.8973	0.8937	0.8709	0.8207	0.7722	0.7147
	0.08	233.5	0.0452328			pi/2+pi/2	0.25	0.9819	0.9398	0.9102	0.9016	0.8797	0.8328	0.7889	0.7151
	0.1	365	0.0698523			pi/2+pi/2	0.5	0.9818	0.9394	0.9174	0.8968	0.8737	0.8396	0.7817	0.7176
	0.12	524	0.0929985			pi/2+pi/2	0.75	0.9794	0.9432	0.9118	0.8991	0.8771	0.8426	0.7911	0.7208
	0.14	709	0.11843			Average		0.9817	0.926333	0.8978	0.888983	0.8686	0.830383	0.788633	0.725317
	0.16	918	0.151284			std		0.00134034	0.00261228	0.00302911	0.00314153	0.00337837	0.00375296	0.00408278	0.00446355
	0.18	1162	0.181313
	0.2	1428	0.221913
	0.22	1715	0.242819
	0.24	2022	0.275228
	0.26	2340	0.313752
	0.28	2683	0.350938
	0.3	3047	0.389809
	0.32	3430	0.418098
	0.34	3840	0.461681
	0.36	4243	0.478717
	0.38	4664	0.510987
	0.4	5108	0.53721
	0.42	5532	0.556672
	0.44	5972	0.587267
	0.46	6392	0.594973
	0.48	6830	0.62655
	0.5	7241	0.621165
	0.52	7690	0.645312
	0.54	8123	0.650553
	0.56	8412	0.652906
	0.58	8861	0.661629
	0.6	9175	0.662816
	0.62	9550	0.662128
	0.64	9850	0.657021
